# Supplementary material for: Hematological Parameters from the Feline Blood Donor to the Blood Unit: What Changes Are to Be Expected?
Source: Animals (Basel). 2022 Jul 16;12(14):1819. doi: 10.3390/ani12141819 (PMC9312296; doi:10.3390/ani12141819)
Supplement: Supplementary file 1 [file animals-12-01819-s001.zip › Table S1.xlsx]

## Sheet: Supp_Dati_Integrato
Sample ID	Gender	Breed	Age (months)	Group	HCT (%)	HGB (g/dl)	MCH (pg)	MCHC (g/dl)	MCV (fl )	RBC (M/µl)	RDW-CV ( %)	WBC (K/µl)
1	F	mixed breed	27	A	45.3	12.7	16.2	28	57.7	7.85	19.1	8.15
2	F	british shortair	30	A	33.2	9.92	12.5	29.8	41.8	7.96	18.7	6.66
3	F	main coon	29	A	47.1	15.5	16	33	48.6	9.7	21.6	4.82
4	F	norwegian	59	A	38.4	12	15.5	31.2	49.7	7.73	18.5	13.5
5	F	norwegian	95	A	35.5	11	13.1	31	42.3	8.4	22.3	6.97
6	F	mixed breed	69	A	37.8	12	14.7	31.6	46.4	8.15	18.9	7.75
7	F	norwegian	106	A	33.4	10.9	13.5	32.5	41.7	8.02	19.6	13.5
8	F	mixed breed	50	A	46.4	14	13	30.2	43.1	10.77	20.9	11.74
9	F	mixed breed	50	A	41.7	12.7	12.2	30.5	40.1	10.4	20.1	9.91
10	F	mixed breed	50	A	45.6	14.3	14.2	31.4	45.2	10.08	19.9	10.64
11	F	mixed breed	14	A	33.8	9.8	13.3	29	45.9	7.36	17.1	7.77
12	F	mixed breed	50	A	45.1	13.2	12.4	29.3	42.3	10.65	21.1	8.96
13	F	main coon	46	A	26.7	8.7	14.8	32.6	45.5	5.87	17.6	7.5
14	F	mixed breed	33	A	41.5	14.6	14.5	35.2	41.2	10.08	19.8	6.86
15	F	mixed breed	81	A	37.7	12.9	14.4	34.2	42.1	8.95	21.3	6.59
16	F	mixed breed	77	A	38.4	13.9	14.3	36.2	39.6	9.7	17.7	5.44
17	F	mixed breed	46	A	43	15.2	14.6	35.3	41.4	10.38	20.2	12.21
18	F	mixed breed	60	A	44.7	14.2	16.5	31.8	51.9	8.62	18.1	11.97
19	F	mixed breed	97	A	37.1	12.9	12.8	34.8	36.9	10.05	19.9	6.26
20	F	mixed breed	58	A	41.6	15.2	16.4	36.5	45	9.25	18.8	8.67
21	F	mixed breed	90	A	34	14.1	14.5	41.5	35.1	9.7	20	7.96
22	F	mixed breed	58	A	39.9	14.9	14.7	37.3	39.3	10.16	20.4	8.78
23	F	main coon	49	A	39.1	13.1	15.8	33.5	47.2	8.29	18.7	6.71
24	F	mixed breed	61	A	34.7	11.8	14.4	34	42.3	8.21	17.1	6.6
25	F	mixed breed	33	A	44.7	16.7	14.3	37.4	38.4	11.65	20.3	8.54
26	F	mixed breed	53	A	49.2	15.7	16	31.9	50.3	9.79	18.6	6.08
27	F	mixed breed	53	A	41.6	14.7	14	35.3	39.6	10.5	19.5	12.94
28	F	mixed breed	29	A	41.4	13.6	15	32.9	45.6	9.07	17.4	7.13
29	M	british shortair	63	A	33.1	9.61	12.4	29	42.6	7.78	17.6	6.9
30	M	british shortair	40	A	40	12.5	15.2	31.3	48.6	8.23	18.9	7.32
31	M	mixed breed	26	A	53.5	14.6	13.7	27.2	50.2	10.7	22	19.6
32	M	mixed breed	11	A	40.1	11.4	14.1	28.4	49.5	8.1	20	8.21
33	M	mixed breed	31	A	39	12.1	15.4	31	49.9	7.81	20.8	8.18
34	M	mixed breed	36	A	44.3	12.6	16	28.4	56.2	7.88	19.7	4.17
35	M	mixed breed	48	A	27.4	8.68	16.8	31.7	53.1	5.16	18.9	6.94
36	M	mixed breed	56	A	44.1	13.8	17.2	31.2	55	8.02	22.1	8.7
37	M	british shortair	14	A	36.6	11.1	12	30.3	39.6	9.24	20.4	10.72
38	M	mixed breed	42	A	42.8	12.6	15.8	29.5	53.6	7.98	19.3	18.23
39	M	mixed breed	59	A	47.3	15.4	16.6	32.6	50.9	9.3	20.5	11
40	M	main coon	30	A	35.9	11.4	14.7	31.7	46.5	7.72	20	6.66
41	M	main coon	56	A	34.6	10.4	14	30	46.6	7.44	24	7.02
42	M	mixed breed	70	A	41.9	13.6	17.6	32.3	54.6	7.69	20.1	9.4
43	M	main coon	58	A	40.2	13.5	16.4	33.6	48.7	8.26	18.3	6.01
44	M	norwegian	26	A	41.5	14	14.6	33.6	43.5	9.53	23.1	10.3
45	M	mixed breed	46	A	39.6	11.5	14.2	29	48.9	8.11	19.4	6.45
46	M	mixed breed	20	A	42.2	13.4	13.7	31.8	43.2	9.77	20.3	5.99
47	M	mixed breed	8	A	34.4	11.2	14.9	32.6	45.8	7.51	17.2	14.58
48	M	mixed breed	8	A	31.4	10.5	14.9	33.4	44.6	7.04	17.2	14.99
49	M	mixed breed	74	A	40	13.9	15.5	34.8	44.5	8.99	17.7	8.66
50	M	mixed breed	45	A	37.2	13.5	14.9	36.3	41.1	9.05	22.5	9.81
51	M	mixed breed	68	A	43.5	12.6	13.2	29	45.5	9.55	18.9	13.41
52	M	norwegian	78	A	36.9	13.3	13	36	36.2	10.2	20.6	8.14
53	M	mixed breed	7	A	33.8	12	14.1	35.5	39.7	8.52	21.5	10.89
54	M	mixed breed	8	A	45.7	14.7	12.2	32.2	37.9	12.05	22.8	9.89
55	M	mixed breed	45	A	48.6	15.3	12.9	31.5	41	11.84	22	16.81
56	M	ragdoll	46	A	42.6	14.3	15.1	33.6	45.1	9.45	18.9	3.97
57	M	mixed breed	29	A	51.3	16.5	15.5	32.2	48.3	10.62	20.3	8.44
58	M	mixed breed	24	A	40.2	13.3	13.8	33.1	41.8	9.61	18.3	11.18
59	M	mixed breed	26	A	44.4	15.3	15.7	34.5	45.6	9.73	19.2	5.18
60	M	mixed breed	26	A	45.5	15.5	14.6	34.1	42.8	10.63	20.8	7.18
61	M	mixed breed	73	A	37.5	13.5	14.1	36	39.1	9.58	18.6	7.65
62	M	mixed breed	30	A	57.9	18.1	15.4	31.3	49.3	11.75	20.9	5.15
63	M	mixed breed	26	A	43.4	15	14.5	34.6	41.8	10.38	20.1	6.68
64	M	mixed breed	26	A	43.5	14.8	15.6	34	45.9	9.48	19.4	5.85
65	M	siberian	61	A	37.6	13	16.3	34.6	47.2	7.96	16.8	24.54
66	M	mixed breed	53	A	35	12.1	13.8	34.6	40	8.75	18.2	11.06
67	M	mixed breed	44	A	32.5	13.9	15.7	42.8	36.6	8.88	19	5.27
68	M	mixed breed	60	A	45	16.4	16.5	36.4	45.3	9.94	19.2	8.39
69	M	mixed breed	57	A	50.6	15.4	15.7	30.5	51.5	9.84	23.3	7.65
70	M	mixed breed	57	A	46.3	14.8	15.5	31.9	48.6	9.53	21.2	8.08
71	M	mixed breed	21	A	36.6	11.3	15.1	30.8	48.8	7.49	19.4	9.84
72	M	main coon	49	A	39.8	13.5	15.2	33.9	44.7	8.9	20.8	8.85
73	M	mixed breed	69	A	41	14.2	14.4	34.6	41.7	9.84	19.1	8.31
74	M	mixed breed	33	A	32.8	13.8	16.9	42.1	40.2	8.16	19.3	18.49
75	M	mixed breed	90	A	44.8	15.8	15.9	35.3	45.1	9.94	19.9	5.38
76	M	mixed breed	32	A	42.7	15.2	14.4	35.6	40.4	10.58	21.5	9.79
77	M	mixed breed	82	A	33.9	11.1	15.2	32.7	46.3	7.32	16.9	10.86
78	M	mixed breed	28	A	44.7	15.4	15.3	34.5	44.5	10.04	20	10.68
79	F	main coon	44	B	42	14.8	16.2	35.4	45.8	9.17	21.3	5.43
80	F	mixed breed	69	B	25.6	8.14	14.9	31.8	46.9	5.47	17.8	3.16
81	F	mixed breed	76	B	24.8	7.75	15	31.2	47.9	5.18	17.8	3.92
82	F	mixed breed	51	B	32.9	11.6	14.3	35.3	40.7	8.09	17.2	8.36
83	F	main coon	47	B	26.9	9.8	13.8	36.4	38	7.08	17.6	5.5
84	F	norwegian	31	B	32	11.8	14.5	36.9	39.4	8.12	15.9	6.81
85	F	mixed breed	80	B	35.3	12.1	13.4	34.3	39.1	9.02	18	4.47
86	F	main coon	54	B	32.3	11.8	14.2	36.5	38.8	8.33	18.6
87	F	mixed breed	88	B	37.5	13.6	15.2	36.3	42	8.93	17.9	10.2
88	F	mixed breed	41	B	24.1	8.8	14.5	36.5	39.6	6.08	19.5	12.02
89	F	mixed breed	79	B	31.2	11.3	14.3	36.2	39.4	7.91	16.9	8.6
90	F	mixed breed	95	B	24	8.1	13.6	33.8	40.4	5.94	14.9	4.73
91	F	mixed breed	43	B	41.7	14.4	15	34.5	43.6	9.57	18.3	6.32
92	F	mixed breed	58	B	33.1	14.5	16	43.8	36.5	9.08	20.8	7.25
93	F	mixed breed	90	B	31.2	13.9	14.6	44.6	32.9	9.49	21.8	7.09
94	F	mixed breed	58	B	38.9	13.8	14.6	35.5	41.3	9.43	20	9.19
95	F	main coon	75	B	29.9	11.2	13.7	37.5	36.5	8.19	18.5	5.16
96	F	main coon	50	B	30.1	11.6	16.2	38.5	42.1	7.15	17.4	5.49
97	F	mixed breed	36	B	36.8	13.2	13.9	35.9	38.7	9.5	18.9	11.77
98	F	mixed breed	53	B	32.1	11.2	14	34.9	40.2	7.99	17.2	14.63
99	M	british shortair	82	B	26	8.26	12.7	31.7	39.9	6.52	20.1	6.07
100	M	mixed breed	41	B	35.8	11.7	15.9	32.7	48.7	7.35	17.1	4.68
101	M	mixed breed	24	B	35.7	11.5	14.2	32.3	44.1	8.11	21.7	12.9
102	M	mixed breed	39	B	23.6	7.23	15.2	30.6	49.6	4.79	18.5	6.97
103	M	norwegian	97	B	43.1	14.2	11.4	32.9	34.5	12.5	23	10.94
104	M	mixed breed	46	B	28.9	10.8	14.4	37.4	38.6	7.49	16.2	5.35
105	M	mixed breed	31	B	27.8	10.5	13.7	37.8	36.4	7.64	20.2	8.87
106	M	mixed breed	60	B	26.5	9.6	15.1	36.2	41.6	6.37	14	8.06
107	M	norwegian	34	B	28.9	10.1	12.7	34.9	36.2	7.98	18.5	12.29
108	M	mixed breed	23	B	31.6	11.7	13.7	37	36.9	8.57	18.4	7.12
109	M	mixed breed	23	B	24.6	9.8	13.4	39.8	33.6	7.32	18.6	12.71
110	M	mixed breed	104	B	26.3	8.4	14.9	31.9	46.8	5.62	17.8	9.89
111	M	mixed breed	82	B	28.6	9.9	16.4	34.6	47.4	6.03	13.8	4.19
112	M	mixed breed	33	B	32	11.9	14.8	37.2	39.9	8.03	17.9	5.37
113	M	mixed breed	25	B	31.1	12	13.8	38.6	35.8	8.68	20.8	2.12
114	M	mixed breed	69	B	24.3	8.9	15.7	36.6	42.8	5.68	14.8	4.6
115	M	mixed breed	58	B	31.2	12	16.2	38.5	42.2	7.39	17	8.3
116	M	mixed breed	33	B	26.2	9.7	13.5	37	36.4	7.19	16.2	8.56
117	M	mixed breed	89	B	29.7	10	16.1	33.7	47.8	6.21	13.2	6.08
118	M	mixed breed	70	B	31	10.6	15.1	34.2	44.2	7.02	19.5	10.27
119	M	mixed breed	46	B	32.2	10.3	14.1	32	44.1	7.3	17.1	6.98
120	M	mixed breed	81	B	28.9	10.5	15.3	36.3	42.2	6.85	14.7	5.42
121	M	mixed breed	42	B	58.4	20	14.5	34.2	42.3	13.82	19.1	10.16
122	M	mixed breed	77	B	27.9	9.5	15.8	34.1	46.3	6.03	14.9	5.35
123	M	norwegian	86	B	23.1	8.2	13	35.5	36.6	6.31	17.8	7.94
124	M	mixed breed	88	B	32.5	10.9	15.4	33.5	45.9	7.08	16.9	5.22
125	M	mixed breed	25	B	41.6	14	13.9	33.7	41.3	10.07	18.9	10.07
126	M	mixed breed	100	B	32.1	11.5	16.3	35.8	45.4	7.07	18	6.58
127	M	ragdoll	52	B	27.8	9.6	15.5	34.5	45	6.18	14.8	3.35
128	M	mixed breed	73	B	37.7	13.3	14.2	35.3	40.2	9.37	18.6	7.25
129	M	mixed breed	26	B	33	11.3	14.4	34.2	42.1	7.83	18.5	6.84
130	M	mixed breed	26	B	34.9	12.6	15.9	36.1	44.1	7.91	18.8	5.11
131	M	mixed breed	53	B	37.7	13	13.7	34.5	39.8	9.48	19.1	10.25
132	M	mixed breed	44	B	28.9	12	15.4	41.5	37.1	7.78	18.2	5.19
133	M	mixed breed	61	B	29.6	10.9	14.1	36.8	38.3	7.72	19.4	7.15
134	M	mixed breed	37	B	24.1	10.5	16.5	43.6	37.8	6.37	19	5.23
135	M	mixed breed	60	B	32.9	14.4	17.5	43.8	40.1	8.21	22.4	3.62
136	M	mixed breed	59	B	26.6	8.54	15.2	32.1	47.3	5.62	17.2	3.28
137	M	main coon	50	B	29.6	10.8	15.3	36.5	41.8	7.08	17.3	7.29
138	M	mixed breed	71	B	40.6	14.9	15.2	36.7	41.3	9.83	18.9	6.3
139	M	mixed breed	71	B	34.8	12.4	14.5	35.6	40.7	8.54	18	8.62
140	M	mixed breed	79	B	37.5	13.6	15.2	36.3	42	8.93	17.9	10.2
141	M	mixed breed	79	B	39.8	14.6	14.9	36.7	40.7	9.78	18.6	7.04
142	M	mixed breed	43	B	35.9	12.8	13.7	35.7	38.4	9.36	18.6	4.11
143	M	mixed breed	90	B	26	10.3	15.5	39.6	39	6.66	17.1	7.63
144	F	mixed breed	51	C	28.1	9.6	12.7	34.2	37.2	7.56	17.3	11.71
145	F	mixed breed	51	C	26	9.3	12.6	35.8	35.2	7.39	17.6	8.14
146	F	mixed breed	51	C	30.2	9.8	12.5	32.5	38.6	7.82	17.8	17.04
147	F	mixed breed	88	C	25.8	8.9	13.6	34.5	39.3	6.56	17.3	4.33
148	F	main coon	65	C	35.2	11.7	13.5	33.2	40.6	8.67	18.5	4.08
149	F	mixed breed	50	C	29.3	10.3	15.2	35.2	43.3	6.76	18.2	11.11
150	F	mixed breed	58	C	34.8	11.6	16	33.3	48.1	7.23	16.7	3.78
151	F	mixed breed	90	C	29.9	10.2	14.5	34.1	42.5	7.04	14.4	6.51
152	F	mixed breed	58	C	29	9.7	14.7	33.4	43.9	6.61	18.4	7.89
153	F	mixed breed	64	C	30.4	10.2	14.7	33.6	43.7	6.95	14.9	4.62
154	F	mixed breed	42	C	31.6	10.1	14	32	43.9	7.19	18.1	7.58
155	F	mixed breed	73	C	30.2	10.2	14.3	33.8	42.3	7.14	15.2	6.39
156	F	mixed breed	53	C	24.3	8.1	14	33.3	42	5.79	14.6	8.26
157	M	mixed breed	28	C	34.8	11.7	13.3	33.6	39.5	8.81	19.7	5.38
158	M	mixed breed	35	C	30.3	10.2	14.1	33.7	42	7.22	17.5	3.79
159	M	mixed breed	51	C	36.4	12.3	16.2	33.8	48.1	7.57	16.9	6.27
160	M	mixed breed	67	C	32.6	11.4	14.9	35	42.6	7.65	17.1	9.37
161	M	mixed breed	82	C	27.9	9.7	15.9	34.8	45.7	6.11	13.6	8.58
162	M	mixed breed	73	C	28.8	9.8	14.5	34	42.5	6.77	16.3	6.84
163	M	mixed breed	26	C	29.1	10.4	14.4	35.7	40.4	7.2	17.7	5.84
164	M	mixed breed	26	C	29	10.2	15.7	35.2	44.7	6.49	16.3	4.75
165	M	mixed breed	44	C	29.3	10	15.3	34.1	44.7	6.55	18.1	4
166	M	mixed breed	37	C	43.8	15.2	15.5	34.7	44.7	9.79	18.2	7.35
167	M	mixed breed	60	C	49.7	17.2	17	34.6	49.1	10.13	18.8	7.63
168	M	mixed breed	63	C	38.9	12.5	15.8	32.1	49.1	7.91	19	7.97
169	M	mixed breed	83	C	37.4	12.5	16	33.4	48	7.79	17.3	3.43
170	M	mixed breed	53	C	35.9	12	14.1	33.4	42.1	8.53	17.2	3.6
171	M	mixed breed	89	C	33.3	11.5	15.3	34.5	44.3	7.52	16.9	7.31
172	M	mixed breed	90	C	30.3	10.1	15.8	33.3	47.3	6.4	15.3	5.45
